# Supplementary material for: eDNA Metabarcoding Reveals the Species–Area Relationship of Amphibians on the Zhoushan Archipelago
Source: Animals (Basel). 2024 May 21;14(11):1519. doi: 10.3390/ani14111519 (PMC11171295; doi:10.3390/ani14111519)
Supplement: Supplementary file 1 [file animals-14-01519-s001.zip]

Archive with 1 entries (1 files):
- animals-2982182-supplementary.pdf
